# Supplementary material for: The importance of thinking beyond the water-supply in cholera epidemics: A historical urban case-study
Source: PLoS Negl Trop Dis. 2017 Nov 27;11(11):e0006103. doi: 10.1371/journal.pntd.0006103 (PMC5720805; doi:10.1371/journal.pntd.0006103)
Supplement: S1 Dataset — (CSV) [file pntd.0006103.s005.csv]

quarter	week.id	sick.total.week	dead.total.week	est.pop.1853	cum.sick
Christianshavn	0	0	0	15836	0
Christianshavn	1	1	1	15836	1
Christianshavn	2	4	1	15836	5
Christianshavn	3	13	9	15836	18
Christianshavn	4	102	77	15836	120
Christianshavn	5	307	227	15836	427
Christianshavn	6	449	306	15836	876
Christianshavn	7	249	140	15836	1125
Christianshavn	8	92	35	15836	1217
Christianshavn	9	24	13	15836	1241
Christianshavn	10	17	9	15836	1258
Christianshavn	11	9	6	15836	1267
Christianshavn	12	7	4	15836	1274
Christianshavn	13	1	1	15836	1275
Christianshavn	14	2	2	15836	1277
Christianshavn	15	1	1	15836	1278
Combined_lower	0	0	0	20663	0
Combined_lower	1	1	1	20663	1
Combined_lower	2	3	2	20663	4
Combined_lower	3	6	5	20663	10
Combined_lower	4	10	5	20663	20
Combined_lower	5	38	21	20663	58
Combined_lower	6	178	138	20663	236
Combined_lower	7	91	62	20663	327
Combined_lower	8	41	25	20663	368
Combined_lower	9	20	12	20663	388
Combined_lower	10	15	7	20663	403
Combined_lower	11	9	4	20663	412
Combined_lower	12	4	2	20663	416
Combined_lower	13	12	3	20663	428
Combined_lower	14	2	2	20663	430
Combined_lower	15	1	1	20663	431
Combined_upper	0	0	0	15991	0
Combined_upper	1	1	1	15991	1
Combined_upper	2	0	0	15991	1
Combined_upper	3	8	4	15991	9
Combined_upper	4	27	21	15991	36
Combined_upper	5	63	41	15991	99
Combined_upper	6	81	53	15991	180
Combined_upper	7	63	42	15991	243
Combined_upper	8	37	23	15991	280
Combined_upper	9	34	21	15991	314
Combined_upper	10	24	11	15991	338
Combined_upper	11	7	5	15991	345
Combined_upper	12	4	4	15991	349
Combined_upper	13	4	2	15991	353
Combined_upper	14	0	0	15991	353
Combined_upper	15	1	1	15991	354
Kjoebmager	0	0	0	11544	0
Kjoebmager	1	1	1	11544	1
Kjoebmager	2	2	1	11544	3
Kjoebmager	3	4	3	11544	7
Kjoebmager	4	25	15	11544	32
Kjoebmager	5	48	23	11544	80
Kjoebmager	6	85	55	11544	165
Kjoebmager	7	90	46	11544	255
Kjoebmager	8	38	25	11544	293
Kjoebmager	9	18	7	11544	311
Kjoebmager	10	13	6	11544	324
Kjoebmager	11	11	2	11544	335
Kjoebmager	12	3	0	11544	338
Kjoebmager	13	1	0	11544	339
Kjoebmager	14	1	1	11544	340
Kjoebmager	15	0	0	11544	340
Nyboder	0	3	2	7195	3
Nyboder	1	11	5	7195	14
Nyboder	2	8	6	7195	22
Nyboder	3	13	12	7195	35
Nyboder	4	111	84	7195	146
Nyboder	5	175	131	7195	321
Nyboder	6	116	89	7195	437
Nyboder	7	91	52	7195	528
Nyboder	8	28	17	7195	556
Nyboder	9	14	3	7195	570
Nyboder	10	8	5	7195	578
Nyboder	11	3	2	7195	581
Nyboder	12	1	1	7195	582
Nyboder	13	1	1	7195	583
Nyboder	14	0	0	7195	583
Nyboder	15	0	0	7195	583
Oester	0	0	0	8553	0
Oester	1	0	0	8553	0
Oester	2	3	2	8553	3
Oester	3	12	7	8553	15
Oester	4	31	20	8553	46
Oester	5	85	53	8553	131
Oester	6	66	38	8553	197
Oester	7	15	9	8553	212
Oester	8	26	16	8553	238
Oester	9	11	7	8553	249
Oester	10	9	3	8553	258
Oester	11	6	4	8553	264
Oester	12	2	1	8553	266
Oester	13	1	0	8553	267
Oester	14	0	0	8553	267
Oester	15	1	0	8553	268
Rosenborg	0	0	0	10214	0
Rosenborg	1	3	1	10214	3
Rosenborg	2	18	8	10214	21
Rosenborg	3	11	6	10214	32
Rosenborg	4	32	21	10214	64
Rosenborg	5	53	33	10214	117
Rosenborg	6	89	51	10214	206
Rosenborg	7	74	50	10214	280
Rosenborg	8	40	19	10214	320
Rosenborg	9	31	14	10214	351
Rosenborg	10	21	18	10214	372
Rosenborg	11	5	4	10214	377
Rosenborg	12	2	2	10214	379
Rosenborg	13	4	2	10214	383
Rosenborg	14	0	0	10214	383
Rosenborg	15	0	0	10214	383
St. Annae Oester	0	1	0	11917	1
St. Annae Oester	1	2	1	11917	3
St. Annae Oester	2	6	6	11917	9
St. Annae Oester	3	65	54	11917	74
St. Annae Oester	4	306	244	11917	380
St. Annae Oester	5	504	377	11917	884
St. Annae Oester	6	192	151	11917	1076
St. Annae Oester	7	37	26	11917	1113
St. Annae Oester	8	17	11	11917	1130
St. Annae Oester	9	16	9	11917	1146
St. Annae Oester	10	2	1	11917	1148
St. Annae Oester	11	3	1	11917	1151
St. Annae Oester	12	1	0	11917	1152
St. Annae Oester	13	1	0	11917	1153
St. Annae Oester	14	0	0	11917	1153
St. Annae Oester	15	1	1	11917	1154
St. Annae Vester	0	1	1	24655	1
St. Annae Vester	1	7	6	24655	8
St. Annae Vester	2	40	18	24655	48
St. Annae Vester	3	141	106	24655	189
St. Annae Vester	4	383	266	24655	572
St. Annae Vester	5	492	301	24655	1064
St. Annae Vester	6	374	227	24655	1438
St. Annae Vester	7	167	91	24655	1605
St. Annae Vester	8	76	42	24655	1681
St. Annae Vester	9	40	16	24655	1721
St. Annae Vester	10	19	7	24655	1740
St. Annae Vester	11	12	5	24655	1752
St. Annae Vester	12	3	0	24655	1755
St. Annae Vester	13	2	1	24655	1757
St. Annae Vester	14	4	3	24655	1761
St. Annae Vester	15	0	1	24655	1761
